# Supplementary material for: Synthetic Cathinones Induce Developmental Arrest, Reduce Reproductive Capacity, and Shorten Lifespan in the C. elegans Model
Source: J Xenobiot. 2025 Feb 18;15(1):33. doi: 10.3390/jox15010033 (PMC11856764; doi:10.3390/jox15010033)
Supplement: Supplementary file 1 [file jox-15-00033-s001.zip]

Archive with 1 entries (1 files):
- jox-3451041-supplementary.pdf
